# Supplementary material for: Multiomics-Based Outcome Prediction in Personalized Ultra-Fractionated Stereotactic Adaptive Radiotherapy (PULSAR)
Source: Cancers (Basel). 2024 Oct 9;16(19):3425. doi: 10.3390/cancers16193425 (PMC11475788; doi:10.3390/cancers16193425)
Supplement: Supplementary file 1 [file cancers-16-03425-s001.zip]

Archive with 1 entries (1 files):
- cancers-3218483-supplementary.pdf
